# Supplementary material for: A Biomimetic, Silaffin R5-Based Antigen Delivery Platform
Source: Pharmaceutics. 2022 Dec 29;15(1):121. doi: 10.3390/pharmaceutics15010121 (PMC9866965; doi:10.3390/pharmaceutics15010121)
Supplement: Supplementary file 1 [file pharmaceutics-15-00121-s001.zip]

Archive with 1 entries (1 files):
- pharmaceutics-2095367-supplementary.pdf
